# Supplementary material for: Spatially-Correlated Risk in Nature Reserve Site Selection
Source: PLoS One. 2016 Jan 20;11(1):e0146023. doi: 10.1371/journal.pone.0146023 (PMC4720361; doi:10.1371/journal.pone.0146023)
Supplement: S1 Dataset — (ZIP) [file pone.0146023.s001.zip]

Archive with 3 entries (2 files):
- oregondata.pdf
- __MACOSX/
- __MACOSX/._oregondata.pdf
